# Supplementary material for: Mitophagy in ophthalmic pathologies: Molecular mechanisms and therapeutic implications
Source: Medicine (Baltimore). 2026 May 8;105(19):e47600. doi: 10.1097/MD.0000000000047600 (PMC13166827; doi:10.1097/MD.0000000000047600)
Supplement: Supplementary file 1 [file medi-105-e47600-s001.xlsx]

## Sheet: Sheet1
Database	Search Date	Search Fields	Search String
PubMed	2025-06-30	Title/Abstract + MeSH Terms	("mitophagy"[MeSH Terms] OR "mitophagy"[Title/Abstract]) AND ("eye diseases"[MeSH Terms] OR "ophthalmic"[Title/Abstract] OR "ocular"[Title/Abstract] OR "glaucoma"[MeSH Terms] OR "glaucoma"[Title/Abstract] OR "age-related macular degeneration"[MeSH Terms] OR "AMD"[Title/Abstract] OR "diabetic retinopathy"[MeSH Terms] OR "DR"[Title/Abstract])
Web of Science Core Collection	2025-06-30	Topic (TS)	TS=("mitophagy") AND TS=("eye disease" OR "ophthalmic" OR "ocular" OR "glaucoma" OR "age-related macular degeneration" OR "AMD" OR "diabetic retinopathy" OR "DR")
Embase	2025-06-30	Title/Abstract + Emtree Terms	('mitophagy'/exp OR 'mitophagy') AND ('eye disease'/exp OR 'ophthalmic' OR 'ocular' OR 'glaucoma'/exp OR 'age related macular degeneration'/exp OR 'AMD' OR 'diabetic retinopathy'/exp OR 'DR')
