# Supplementary material for: Mitophagy in ophthalmic pathologies: Molecular mechanisms and therapeutic implications
Source: Medicine (Baltimore). 2026 May 8;105(19):e47600. doi: 10.1097/MD.0000000000047600 (PMC13166827; doi:10.1097/MD.0000000000047600)
Supplement: Supplementary file 2 [file medi-105-e47600-s002.xlsx]

## Sheet: Sheet1
No.	First Author (Year)	Disease	Model	Study Design	ROB Tool / Assessment	GRADE Level	Quality Remarks
1	Dai (2018)	Glaucoma	Rat	In vivo	SYRCLE / Low	Low	Adequate controls, randomization clear
2	Zhang (2020)	DR	Mouse	In vivo	SYRCLE / Low	Low	Comprehensive endpoints
3	Chen (2023)	DR	Human RPE	In vitro	Not applicable	Not graded	Cell model only
4	Hui (2020)	Glaucoma	Human	Clinical RCT	ROB2 / Some concerns	Moderate	Small sample size
5	Abokyi (2020)	DR	Human RPE	In vitro	Not applicable	Not graded	Standardized oxidative assays
6	Zheng (2024)	AMD	Zebrafish	In vivo	SYRCLE / Low	Low	Well-controlled
7	Ramachandran (2023)	Dry Eye	Human, Mouse	In vitro + in vivo	SYRCLE / Low	Low	Multimodel, appropriate endpoints
8	Sun (2024)	Other	Cell Line	In vitro	Not applicable	Not graded	Exploratory mechanistic study only
9	Bai (2023)	Other	Cell Line	In vitro	Not applicable	Not graded	Mechanistic data
10	Li (2023)	Other	Review	Review	Not applicable	Not graded	Background literature
11	Fisher (2022)	AMD	Human RPE	Ex vivo	Not applicable	Not graded	Ex vivo tissue model
12	Zhao (2024)	Lacrimal	Mouse	In vivo	SYRCLE / Low	Low	Validated animal model
13	D’Amico (2024)	DR	Animal	In vivo	SYRCLE / Low	Low	Disease-focused
14	Zhang S-M (2023)	AMD	RPE	In vitro	Not applicable	Not graded	Oxidative stress model
15	Liang (2024)	Glaucoma	Rat	In vivo	SYRCLE / Low	Low	Axonal mitophagy
16	Dong (2022)	Cataract	Human Cell	In vitro	Not applicable	Not graded	Lens oxidative model
17	Lewis (2022)	AMD	N/A	Review	Not applicable	Not graded	Nutraceuticals-focused
18	Zhou (2019)	DR	Human RPE	In vitro	Not applicable	Not graded	TFEB-mediated protection
19	Alkozi (2020)	Glaucoma	N/A	Review	Not applicable	Not graded	Ocular pressure modulation
20	Zhang Y (2024)	AMD	Mouse	In vivo	SYRCLE / Low	Low	PINK1-Parkin focus
21	McWilliams (2019)	General	Animal	In vivo	SYRCLE / Low	Low	Cross-species mitophagy mapping
22	Ji (2023)	General	Review	Review	Not applicable	Not graded	Retinal mitophagy mechanisms
23	Intartaglia (2022)	AMD	Human RPE	Review	Not applicable	Not graded	Retinal pigment epithelium homeostasis
24	Ramachandran (2023)	Cornea	Human Cell	In vitro	Not applicable	Not graded	Hyperosmotic stress model
25	Selen (2021)	AMD	Mouse	In vivo	SYRCLE / Low	Low	mTORC1 activity model
26	D’Urso (2024)	Glaucoma	Review	Review	Not applicable	Not graded	OPTN, neurodegeneration
27	Yang (2023)	DR	Review	Review	Not applicable	Not graded	Neurovascular mitophagy
28	Medchalmi (2021)	Glaucoma	Human Cell	In vitro	Not applicable	Not graded	OPTN mutation model
29	Zhang Y-N (2022)	Other	Cardiac Cell	In vitro	Not applicable	Not graded	JMJD5 regulation
30	Panda (2024)	Glaucoma	Animal	In vivo	SYRCLE / Low	Low	14-3-3 protein axis
31	Kataura (2023)	General	Review	Review	Not applicable	Not graded	NDP52 redox role
32	Eldeeb (2020)	General	Review	Review	Not applicable	Not graded	PINK1 degradation mechanisms
33	White (2023)	General	Review	Review	Not applicable	Not graded	TAX1BP1 functions
34	Vargas (2023)	General	Review	Review	Not applicable	Not graded	Selective autophagy overview
35	Komatsu (2022)	General	Review	Review	Not applicable	Not graded	p62 bodies
36	Qiu (2022)	Glaucoma	Review	Review	Not applicable	Not graded	OPTN autophagy
37	Caruso (2024)	General	Review	Review	Not applicable	Not graded	Retinal dysfunction
38	Harrington (2023)	General	Review	Review	Not applicable	Not graded	Mitochondria in aging
39	Rossmann (2021)	General	Review	Review	Not applicable	Not graded	Mitochondrial function
40	Iwasaki (2020)	General	Review	Review	Not applicable	Not graded	Mitochondria and immunity
41	Disha (2024)	General	Review	Review	Not applicable	Not graded	Mitochondrial review
42	Trinchese (2024)	General	Review	Review	Not applicable	Not graded	Immunity and metabolism
43	Liang (2024)	General	Review	Review	Not applicable	Not graded	Aging and metabolism
44	Kidwell (2023)	General	Review	Review	Not applicable	Not graded	Mitochondrial transfer
45	Powner (2024)	General	Review	Review	Not applicable	Not graded	Photostimulation of mitochondria
46	Chen (2021)	General	Review	Review	Not applicable	Not graded	SIRT1/PGC1-α pathways
47	Du (2021)	General	Review	Review	Not applicable	Not graded	AMPK signaling
48	Kyung (2019)	General	Review	Review	Not applicable	Not graded	Nrf2 signaling
49	Zhou (2019)	DR	Mouse	In vivo	SYRCLE / Low	Low	Notoginsenoside R1 study
50	Chen (2024)	General	Review	Review	Not applicable	Not graded	Ferroptosis and autophagy
51	Zhang (2024)	DR	Human RPE	In vitro	Not applicable	Not graded	Sirt3 mediated
52	Devi (2019)	DR	Human RPE	In vitro	Not applicable	Not graded	TXNIP inhibition
53	Huang (2022)	DR	Human RPE	In vitro	Not applicable	Not graded	FOXO3a / PINK1-Parkin axis
54	Pinelli (2023)	AMD	Human RPE	In vitro	Not applicable	Not graded	NLRX1 overexpression
55	Fisher (2022)	AMD	Human RPE	Ex vivo	Not applicable	Not graded	Mitochondrial fission / fusion
56	McWilliams (2019)	Retina	Animal	In vivo	SYRCLE / Low	Low	Mitophagy mapping
57	Ji (2023)	Retina	Review	Review	Not applicable	Not graded	Retina-focused
58	Intartaglia (2022)	AMD	Human RPE	Review	Not applicable	Not graded	RPE homeostasis
59	Bai (2023)	Heart	Animal	In vivo	SYRCLE / Low	Low	FUNDC1 MAM model
60	Sun (2024)	Cancer	Animal Cell	In vitro	Not applicable	Not graded	BNIP3 overexpression
61	Zhang (2020)	DR	Mouse	In vivo	SYRCLE / Low	Low	Mitochondrial injury protection
