# Supplementary material for: Mitophagy in ophthalmic pathologies: Molecular mechanisms and therapeutic implications
Source: Medicine (Baltimore). 2026 May 8;105(19):e47600. doi: 10.1097/MD.0000000000047600 (PMC13166827; doi:10.1097/MD.0000000000047600)
Supplement: Supplementary file 3 [file medi-105-e47600-s003.xlsx]

## Sheet: Sheet1
Study ID	First Author & Year	Study Type	Model System/Species/Cell Line	Ophthalmic Disease	Mitophagy Pathway/Molecule	Intervention (if applicable)	Key Findings	Reference No.
1	Chen BS, 2023	Review + Clinical	Humans and animals (patients with mitochondrial diseases, mouse models)	Various ocular mitochondrial diseases (comprehensive)	Mitochondrial function regulation, mitochondrial quality control	None (review analysis)	Summarizes the manifestations and management strategies of mitochondrial dysfunction in ocular diseases, emphasizing the importance of mitochondrial quality control (including autophagy)	[1]
2	Kim J-S, 2022	In vivo (mouse)	Aged mouse liver ischemia-reperfusion model	None (mechanism reference)	Mitochondrial autophagy regulation	Ischemia-reperfusion treatment	Reveals the role of mitochondrial autophagy in aged liver ischemia-reperfusion, providing a mechanistic reference for ocular cellular stress responses	[2]
3	Trempe J-F, 2013	Review	None (mechanism review)	None (mechanism reference)	PINK1/Parkin/DJ-1 pathway	None	Reviews the structure and function of PINK1, Parkin, and DJ-1 in neuroprotection, providing a basic mechanism for mitochondrial autophagy in ocular neurons (e.g., RGCs)	[3]
4	Sun Y, 2024	In vivo (mouse) + In vitro	Mice (Pptc7 knockout model), cell lines	None (basic mechanism)	BNIP3, NIX, PPTC7-regulated mitophagy	Pptc7 knockout, Nix knockout	Discovers that PPTC7 regulates mitophagy by degrading BNIP3 and NIX, and its deficiency leads to excessive mitochondrial autophagy and perinatal death	[4]
5	Bai X, 2023	Review + In vivo (mouse)	Mouse cardiomyocytes, heart disease models	None (mechanism reference)	FUNDC1, mitochondria-associated membranes (MAMs), calcium homeostasis	FUNDC1 upregulation/knockdown	FUNDC1 affects mitochondrial function by regulating MAMs formation and calcium homeostasis, providing a reference for mitochondrial quality control in ocular cells (e.g., RPE)	[5]
6	Iwasaki Y, 2020	Review	None (immune mechanism review)	None (mechanism reference)	Basic mechanisms of mitochondrial activation of the immune system	None	Elaborates on the mechanism by which mitochondria activate the immune system by releasing signaling molecules, providing a theoretical basis for the association between mitophagy and inflammation in ocular inflammatory diseases (e.g., AMD)	[6]
7	Rossmann MP, 2021	Review	Various models (C. elegans, mice, human cells)	None (development and disease review)	Regulation of mitochondrial function in development and disease	None	Reviews the role of mitochondrial function in development and disease, emphasizing the impact of mitochondrial quality control (including autophagy) on cellular homeostasis	[7]
8	Harrington JS, 2023	Review	None (comprehensive review)	None (mechanism reference)	Role of mitochondria in health, disease, and aging	None	Systematically elaborates on the functional changes of mitochondria during aging, providing a background for the role of mitophagy in age-related ocular diseases (e.g., AMD, glaucoma)	[8]
9	Liang R, 2024	Review	None (aging mechanism review)	None (mechanism reference)	Mitochondrial aging and quality control	None	Discusses the characteristics of mitochondrial aging and its impact on cellular metabolism, emphasizing the potential of mitophagy in delaying aging-related ocular diseases	[9]
10	Powner MB, 2024	In vitro + In vivo (mouse)	Mice, cell lines (mitochondrial light stimulation model)	None (metabolic research)	Mitochondrial metabolism regulation	Light stimulation of mitochondria	Discovers that light stimulation can reduce blood glucose through mitochondria, providing a new method for mitochondrial function regulation and indirectly supporting the possibility of metabolic intervention in ocular cells	[10]
11	Disha B, 2024	Review	None (mitochondrial biology review)	None (mechanism reference)	Association between mitochondrial function and disease	None	Reviews the progress of mitochondrial biology research in 2023, covering the role of mitophagy in diseases, providing a cutting-edge perspective for ocular disease research	[11]
12	Trinchese G, 2024	Review	None (metabolism and immunity review)	None (mechanism reference)	Mitochondria as "gatekeepers" between metabolism and immunity	None	Elaborates on the role of mitochondria in the cross-regulation of metabolism and immunity, providing a theoretical framework for the interaction between mitophagy and inflammation in ocular inflammatory diseases (e.g., DR)	[12]
13	Kidwell CU, 2023	In vitro (cell co-culture)	Cell co-culture model (mitochondrial transfer)	None (cellular metabolism research)	Intercellular mitochondrial transfer, ROS production	Mitochondrial transfer from donor cells to recipient cells	Discovers that transferred mitochondria accumulate ROS to promote cell proliferation, providing a new perspective on intercellular regulation of mitochondrial quality control in ocular cells (e.g., RPE)	[13]
14	Liang W, 2023	In vitro + In vivo (mouse)	Mice, cell lines (lysosomal dysfunction model)	None (organelle interaction research)	Mitochondrial release via extracellular vesicles (EVs), Rab7 regulation	Lysosomal function inhibition	Rab7 regulates mitochondrial release through EVs, providing a reference for the clearance mechanism of damaged mitochondria in ocular diseases	[14]
15	Caruso L, 2024	Review	None (retinal function review)	Retinal degenerative diseases	Traditional and innovative therapeutic strategies for retinal function regulation	None	Reviews therapeutic strategies for retinal dysfunction, mentioning mitophagy as a potential target	[15]
16	Eldeeb MA, 2020	In vitro (cell line)	Human cell lines (PINK1 degradation model)	None (mechanism research)	PINK1 degradation mechanism, N-degron pathway	PINK1 expression regulation	Reveals the regulatory mechanism of PINK1 through the N-degron pathway, providing a molecular basis for the role of the PINK1/Parkin pathway in ocular diseases	[16]
17	Komatsu M, 2022	Review	None (autophagy receptor review)	None (mechanism reference)	p62/SQSTM1, selective autophagic degradation	None	Reviews the role of p62 in mitophagy (as an autophagy receptor), providing a mechanistic reference for the recognition and clearance of damaged mitochondria in ocular cells	[17]
18	Vargas JNS, 2023	Review	None (selective autophagy review)	None (mechanism reference)	Mechanisms of selective autophagy in mammals (including mitophagy)	None	Systematically elaborates on the molecular mechanisms of selective autophagy, covering the role of mitophagy receptors (e.g., NBR1), providing a theoretical framework for ocular disease research	[18]
19	Kataura T, 2023	In vitro (cell line)	Human cell lines (PINK1/Parkin pathway model)	None (mechanism research)	NDP52, PINK1/Parkin pathway, redox sensing	Oxidative stress treatment	NDP52 participates in PINK1/Parkin-mediated mitophagy as a redox sensor, providing a mechanistic explanation for oxidative stress-related ocular diseases (e.g., DR)	[19]
20	Qiu Y, 2022	Review	None (autophagy receptor review)	Glaucoma, ALS (amyotrophic lateral sclerosis)	OPTN, autophagic process regulation	None	Reviews the role of OPTN in autophagy, and its mutations are associated with glaucoma, providing a basis for OPTN as a therapeutic target for glaucoma	[20]
21	White J, 2023	Review	None (autophagy regulation review)	None (mechanism reference)	TAX1BP1, autophagy and inflammation regulation	None	Elaborates on the multifaceted role of TAX1BP1 in autophagy, providing a reference for the cross-regulation of ocular inflammation and autophagy	[21]
22	McWilliams TG, 2019	In vivo (vertebrate models)	Various vertebrate models (mice, zebrafish, etc.)	Ocular tissues (retina, cornea, etc.)	Tissue distribution of macroautophagy and mitophagy	None	Maps the distribution of macroautophagy and mitophagy in vertebrate eyes, revealing that retinal photoreceptor cells are highly dependent on mitophagy	[22]
23	Ji J-L, 2023	Review	None (retinal mitophagy review)	Retinal degenerative diseases	Mechanisms of mitophagy in retinal cells	None	Reviews the research progress of mitophagy in the retina, emphasizing its importance for maintaining photoreceptor function	[23]
24	Yang X, 2023	Review	None (diabetic retinopathy review)	Diabetic retinopathy (DR)	Autophagy regulation in the retinal neurovascular unit	None	Reviews the role of autophagy in the retinal neurovascular unit in DR, including the impact of mitophagy on cellular homeostasis	[24]
25	Mecchia A, 2022	In vitro (Müller cells)	Human Müller cells (high glucose model)	Diabetic retinopathy (DR)	High glucose-induced autophagy	High glucose treatment (25mM)	High glucose induces transient protective autophagy in Müller cells, but leads to autophagic dysfunction in the long term	[25]
26	Zhao H, 2024	In vivo (mouse)	Aged mouse lacrimal gland model	Lacrimal gland aging-related diseases	PINK1/Parkin pathway, rapamycin regulation	Intraperitoneal injection of rapamycin or Mdivi-1	Rapamycin upregulates PINK1/Parkin expression, enhances mitophagy, and improves mitochondrial function in aged mouse lacrimal glands	[26]
27	D’Amico AG, 2024	In vitro (Müller cells)	Human Müller cells (high glucose model)	Diabetic retinopathy (DR)	PINK1/Parkin pathway, LC3 conversion	High glucose treatment, autophagic flux blockage	High glucose enhances mitophagy through the PINK1/Parkin pathway, and blocking autophagic flux leads to p62 accumulation and 加重细胞损伤	[27]
28	Zhang Y, 2024	In vivo (mouse) + In vitro	Mouse hepatocyte ischemia-reperfusion model, hepatocyte lines	None (liver disease, mechanism reference)	PINK1/Parkin pathway, PCSK9 regulation	PCSK9 knockout	PCSK9 deficiency alleviates liver injury by activating PINK1/Parkin-mediated mitophagy, providing a mechanistic reference for ocular ischemia-related diseases (e.g., glaucoma)	[28]
29	Zhang S-M, 2023	In vitro (RPE cells)	Human RPE cells (high glucose model)	Retinal degenerative diseases (including DR)	Sirt3/FOXO3a/PINK1-Parkin pathway, ROS production	Sirt3 overexpression/knockdown, high glucose treatment	High glucose reduces Sirt3 expression, inhibits mitophagy, and increases ROS; Sirt3 overexpression can reverse this process and inhibit apoptosis	[29]
30	Li J, 2023	Review	None (neurodegenerative disease review)	Neurodegenerative diseases (including glaucoma)	PINK1/Parkin-mediated mitophagy	None	Reviews the role of PINK1/Parkin mitophagy in neurodegenerative diseases, emphasizing its potential value in protecting retinal neurons	[30]
31	Sun J, 2024	In vitro (uveal melanoma cells) + In vivo (mouse)	Uveal melanoma cells, mouse xenograft model	Uveal melanoma	BNIP3, metabolic reprogramming	BNIP3 knockout/overexpression	Hypoxia induces BNIP3 expression, accelerating uveal melanoma progression by promoting mitophagy and metabolic reprogramming	[31]
32	Zhang Y-N, 2022	In vitro (cardiomyocytes)	Cardiomyocytes (oxygen-glucose deprivation/reperfusion model)	None (heart disease, mechanism reference)	HIF-1α/BNIP3 pathway, autophagy regulation	JMJD5 overexpression, BNIP3 knockdown	JMJD5 upregulates BNIP3 through HIF-1α, enhances autophagy, and reduces cardiomyocyte injury, providing a mechanistic reference for ocular hypoxia-related diseases (e.g., AMD)	[32]
33	Dong D, 2022	In vitro (lens epithelial cells)	Human lens epithelial cells (SRA01/04, oxidative stress model)	Cataract	FUNDC1, PI3K/Akt/mTOR pathway, apoptosis and autophagy	FUNDC1 overexpression, oxidative stress treatment	FUNDC1 promotes autophagy and apoptosis through the PI3K/Akt/mTOR pathway under oxidative stress, participating in cataract formation	[33]
34	Panda SP, 2024	Review + In vitro	Retinal ganglion cell (RGCs) model	Glaucoma, neurodegenerative diseases	14-3-3 protein, mitochondrial electron transport chain, oxidative stress	None	14-3-3 protein affects RGCs oxidative stress by regulating the TAK-1/PPM1B/NF-κB axis, which is associated with mitochondrial dysfunction in glaucoma	[34]
35	Liang Y, 2024	In vivo (mouse) + In vitro	Mouse RGCs, primary RGCs model	Glaucoma	Axonal mitophagy, BNIP3, NIX, FUNDC1	Intraocular pressure elevation model	Abnormal expression of BNIP3, NIX, and FUNDC1 during glaucoma progression affects LC3 interaction and autophagic efficiency, leading to RGCs axonal injury	[35]
36	Dai Y, 2018	In vivo (rat)	Chronic hypertensive glaucoma rat model	Glaucoma	Parkin, mitophagic flux (LC3-II/I ratio)	AAV2 vector-mediated Parkin overexpression	Parkin overexpression significantly protects RGCs, restores mitophagic flux, and improves mitochondrial health under high intraocular pressure	[36]
37	Zhang Y, 2024	Review + In vitro	Human Müller cells (high glucose model), animal models	Glaucoma, aging	PINK1/Parkin pathway, cellular senescence	Promotion of PINK1/Parkin mitophagy	Activation of PINK1/Parkin mitophagy can protect RGCs in a high glucose environment and reduce their loss	[37]
38	Medchalmi S, 2021	In vitro (neuronal cells)	Neuronal cell lines (OPTN mutation model)	Glaucoma, ALS	OPTN mutation, TBK1 activity, autophagy and endoplasmic reticulum stress	Expression of OPTN mutants (E50K, etc.)	Glaucoma-related OPTN mutations induce neuronal death through TBK1 activity-dependent, autophagy, and endoplasmic reticulum stress	[38]
39	Chen X, 2024	Review	Various models (autophagy-dependent ferroptosis)	Multiple diseases (including AMD, DR)	NCOA4-mediated ferritinophagy, mitochondrial status regulation	None	Proposes the definition and detection criteria of autophagy-dependent ferroptosis, and NCOA4 indirectly affects mitochondrial status and autophagy by regulating Fe²⁺	[39]
40	D’Urso B, 2024	Review	None (neurodegenerative disease review)	Glaucoma, neurodegenerative diseases	OPTN mutation, mitochondrial dysfunction	None	OPTN mutations (e.g., E50K) impair mitophagic flux, disrupt NF-κB signaling, leading to axonal transport defects and ROS accumulation	[40]
41	Pinelli R, 2023	In vitro (RPE cells)	Human RPE cells (AMD model)	Age-related macular degeneration (AMD)	NLRX1, autophagy activation, oxidative stress	NLRX1 overexpression, light pulses + phytochemical treatment	NLRX1 overexpression can reverse autophagy inhibition and oxidative damage, and light pulses combined with phytochemicals can activate autophagy to counteract AMD progression	[41]
42	Fisher CR, 2022	Ex vivo (human RPE)	RPE cells from AMD patients and healthy controls	Age-related macular degeneration (AMD)	Mitochondrial fission/fusion, autophagy markers (LC3, etc.)	FCCP stimulation (mitochondrial uncoupler), CoCl₂ treatment (hypoxia mimicry)	RPE cells from AMD patients have a weakened response to FCCP-induced mitophagy, and CoCl₂ can slightly enhance autophagy	[42]
43	Zheng N, 2024	In vivo (zebrafish) + In vitro	Zebrafish RPE cells, quantum dot-induced model	Retinal degeneration (simulating AMD)	Ferroptosis, mitophagy, spliceosome inhibition	Quantum dot treatment	Quantum dots induce ferroptosis and mitophagy in RPE cells by inhibiting the spliceosome, participating in retinal degeneration	[43]
44	Lewis Luján LM, 2022	Review	None (AMD treatment review)	Dry age-related macular degeneration (AMD)	Sirt1, AMPK, Nrf2, PPARα pathway-regulated mitophagy	Nutritional interventions (e.g., drugs inducing mitophagy)	Activation of the Sirt1/AMPK/Nrf2/PPARα pathway can enhance mitophagy, reduce ROS, and delay the progression of dry AMD	[44]
45	Chen Y, 2021	In vivo (mouse)	Type 2 diabetic mouse model	None (metabolic disease, mechanism reference)	SIRT1/PGC-1α pathway	N1-methylnicotinamide treatment	N1-methylnicotinamide improves insulin resistance by activating SIRT1/PGC-1α, providing a reference for ocular metabolic-related diseases (e.g., DR)	[45]
46	Du K, 2021	In vitro (chondrocytes)	Chondrocytes from patients with osteoarthritis	None (arthritis, mechanism reference)	SIRT1/AMPK/PGC-1α pathway	Ferulic acid treatment	Ferulic acid inhibits chondrocyte degeneration through the above pathway, providing a mechanistic reference for SIRT1 regulation in ocular cells (e.g., RPE)	[46]
47	Kyung S, 2019	In vitro (gastric epithelial cells)	Helicobacter pylori-infected gastric epithelial cells	None (inflammation model, mechanism reference)	Nrf2 pathway, antioxidant stress	α-lipoic acid treatment	α-lipoic acid inhibits inflammatory factors by activating Nrf2, providing a reference for ocular antioxidant therapy (e.g., AMD)	[47]
48	Selen ES, 2021	In vitro (hepatocytes) + In vivo (mouse)	Mouse hepatocytes, hepatocyte lines	None (metabolic research, mechanism reference)	PPARα signaling, ketogenesis	mTORC1 activation	mTORC1 activation is insufficient to inhibit PPARα signaling, providing a reference for PPARα-regulated mitophagy in the eye	[48]
49	J, 2021	Review	None (AMD therapeutic target review)	Age-related macular degeneration (AMD)	PGC-1α, mitochondrial quality control, autophagy, antioxidant response	None	Decreased PGC-1α expression is associated with impaired mitochondrial biogenesis and antioxidant function in AMD, emphasizing its potential as a therapeutic target	[49]
50	Zhang S-M, 2023	In vivo (diabetic mouse) + In vitro	Diabetic mouse model, RPE cells	Diabetic retinopathy (DR)	Sirt3/PINK1-Parkin pathway, oxidative damage	Sirt3 regulation	Sirt3 activates the PINK1-Parkin axis to protect the retina from oxidative damage	[50]
51	Devi TS, 2019	In vitro (RPE cells)	Human RPE cells (high glucose model)	Diabetic retinopathy (DR)	TXNIP, mitochondria-lysosome axis, autophagic flux	High glucose treatment, TXNIP knockdown	TXNIP blocks autophagic flux by inhibiting the mitochondria-lysosome axis, promoting apoptosis; TXNIP knockdown can restore autophagy	[51]
52	Huang L, 2022	In vitro (RPE cells)	Human RPE cells (high glucose model)	Diabetic retinopathy (DR)	Sirt3/FOXO3a/PINK1-Parkin pathway	Sirt3 overexpression, high glucose treatment	Sirt3 overexpression activates FOXO3a/PINK1-Parkin mitophagy to reduce high glucose-induced RPE cell death	[52]
53	Abokyi S, 2020	In vitro (RPE cells)	Human RPE cells (hydroquinone-induced oxidative damage model)	Retinal diseases (simulating DR/AMD)	TFEB-mediated autophagy, NRF2 inhibition	Trehalose pretreatment (TFEB inducer)	Trehalose upregulates autophagy through TFEB to protect RPE cells from oxidative damage, dependent on autophagic flux integrity	[53]
54	Zhou P, 2019	In vivo (diabetic mouse) + In vitro	Diabetic mouse model, retinal endothelial cells	Diabetic retinopathy (DR)	PINK1-dependent mitophagy, NGR1 regulation	Notoginsenoside R1 (NGR1) treatment	NGR1 reduces ROS and improves DR by activating PINK1 mitophagy	[54]
55	Intartaglia D, 2022	Review	None (RPE autophagy review)	Retinal diseases (including AMD)	RPE cell autophagy, AMPK-mTOR pathway	None	Reviews the regulation of autophagy in RPE cells (e.g., AMPK-mTOR axis), emphasizing the key role of mitophagy in RPE homeostasis	[55]
56	Ayilam Ramachandran R, 2023	Review	None (corneal disease review)	Dry eye, corneal dystrophy	Corneal epithelial cell mitophagy, inflammation regulation	None	Mitophagy reduces the release of inflammatory factors by clearing damaged mitochondria in dry eye models, protecting corneal epithelium	[56]
57	Ayilam Ramachandran R, 2023	Review	None (corneal disease review)	Dry eye, Fuchs endothelial corneal dystrophy	Mitophagy, mitochondrial fusion protein MFN2	Mitophagy inducers (LYN-1604, trehalose, etc.)	Upregulation of mitophagy is accompanied by downregulation of MFN2, participating in the pathogenesis of Fuchs endothelial corneal dystrophy; inducers can improve dry eye symptoms	[57]
58	Hui F, 2020	Clinical Trial (human)	Glaucoma patients (randomized controlled trial)	Glaucoma	Nicotinamide (vitamin B3), mitochondrial quality control	High-dose nicotinamide supplementation	Nicotinamide significantly improves retinal ganglion cell function and visual field stability in glaucoma patients by enhancing mitochondrial quality control	[58]
59	Zhang X, 2020	In vivo (mouse)	Light-induced retinal degeneration mouse model	Retinal degeneration	Nicotinamide riboside (NR), PINK1/Parkin mitophagy	Nicotinamide riboside treatment	NR protects photoreceptor structure and function by activating PINK1/Parkin mitophagy	[59]
60	Alkozi HA, 2020	Review + In vivo (animal models)	Glaucoma, AMD animal models	Glaucoma, AMD	Melatonin and its analogs, autophagy regulation, intraocular pressure control	Melatonin and its analogs treatment	Melatonin exerts protective effects in glaucoma and AMD models by regulating autophagy, reducing oxidative damage, and lowering intraocular pressure	[60]
